# Supplementary material for: OHDLF: A Method for Selecting Orthologous Genes for Phylogenetic Construction and Its Application in the Genus Camellia
Source: Genes (Basel). 2024 Oct 30;15(11):1404. doi: 10.3390/genes15111404 (PMC11593501; doi:10.3390/genes15111404)
Supplement: Supplementary file 1 [file genes-15-01404-s001.zip › Supplementary Tables.xlsx]

## Sheet: S1
Supplemental Table S1. Summary of the RNA sequencing data of Camellia plants and its close species.
genue	Section	Species	Tissue	Source
Camellia	Sect. Oleifera	C. sasanqua	Leaf	PRJCA024212
Camellia	Sect. Oleifera	C. oleifera	Leaf	PRJCA024212
Camellia	Sect. Oleifera	C. lanceoleosa	Leaf	PRJCA024212
Camellia	Sect. Camellia	C. yuhsienensis	Leaf	PRJCA024212
Camellia	Sect. Camellia	C. granthamiana	Leaf	PRJCA024212
Camellia	Sect. Camellia	C. shensiensis	Leaf	PRJCA024212
Camellia	Sect. Furfuracea	C. crapnelliana	Leaf	PRJCA024212
Camellia	Sect. Furfuracea	C. furfuracea	Leaf	PRJCA024212
Camellia	Sect. Furfuracea	C. crapnelliana	Leaf	PRJCA024212
Camellia	Sect. Furfuracea	C. crapnelliana	Leaf	PRJCA024212
Camellia	Sect. Thea	C. sinensis var. sinensis	Leaf	PRJCA024212
Camellia	Sect. Thea	C. kwangsiensis	Leaf	PRJCA024212
Camellia	Sect. Thea	C. danzaiensis	Leaf	PRJCA024212
Camellia	Sect. Eriandria	C. minutiflora	Leaf	PRJCA024212
Camellia	Sect. Theopsis	C. handelii	Leaf	PRJCA024212
Camellia	Sect. Theopsis	C. lawii	Leaf	PRJCA024212
Camellia	Sect. Tuberculata	C. luteoflora	Leaf	PRJCA024212
Camellia	Sect. Tuberculata	C. rhytidocarpa	Leaf	PRJCA024212
Camellia	Sect. Tuberculata	C. tuberculata	Leaf	PRJCA024212
Camellia	Sect. Tuberculata	C. tuberculata	Leaf	PRJCA024212
Camellia	Sect. Chrysantha	C. impressinervis	Leaf	PRJCA024212
Camellia	Sect. Chrysantha	C. nitidissima	Leaf	PRJCA024212
Camellia	Sect. Stereocarpus	C. yunnanensis	Leaf	PRJCA024212
Camellia	Sect. Archecamellia	C. amplexicaulis	Leaf	PRJCA024212
Polyspora	Gordonieae	Polyspora chrysandra	Leaf	Zhang et al. 2022
Polyspora	Gordonieae	Polyspora hainanensis	Leaf	Zhang et al. 2022
Polyspora	Gordonieae	Polyspora longicarpa	Leaf	Zhang et al. 2022
Polyspora	Gordonieae	Polyspora axillaris	Leaf	Zhang et al. 2022
Pyrenaria	Gordonieae	Pyrenaria oblongicarpa	Leaf	Zhang et al. 2022
Pyrenaria	Gordonieae	Pyrenaria pingpienensis	Leaf	Zhang et al. 2022
Pyrenaria	Gordonieae	Pyrenaria hirta var. hirta	Leaf	Zhang et al. 2022
Pyrenaria	Gordonieae	Tutcheria hexalocularia	Leaf	Zhang et al. 2022
Schima	Gordonieae	Schima superba	Leaf	Zhang et al. 2022
Schima	Gordonieae	Schima wallichii	Leaf	Zhang et al. 2022
Schima	Gordonieae	Schima superba	Leaf	Zhang et al. 2022
Schima	Gordonieae	Schima wallichii	Leaf	Zhang et al. 2022
Stewartia	Out group	Stewartia cordifolia	Leaf	Zhang et al. 2022
Stewartia	Out group	Stewartia sinensis	Leaf	Zhang et al. 2022
Reference
Zhang, Q., L. Zhao, R. A. Folk, J. L. Zhao, N. A. Zamora, S. X. Yang, D. E. Soltis, P. S. Soltis, L. M. Gao, H. Peng, and X. Q. Yu. "Phylotranscriptomics of Theaceae: Generic-Level Relationships, Reticulation and Whole-Genome Duplication." Ann Bot 129, no. 4 (2022): 457-71

## Sheet: S2
Supplemental Table S2. Summary of the RNA sequencing data of Oryza plants
genue	Species	Tissue	Source
Oryza	O. sativa vg. japoncia	Leaf	SRX477950
Oryza	O. rufipogon	Leaf	SRX512340
Oryza	O. nivara	Leaf	SRX472708
Oryza	O. glaberrima	Leaf	SRX474528
Oryza	O. barthii	Leaf	SRX471823
Oryza	O. glumaepatula	Leaf	SRX475002
Oryza	O. meridionalis	Leaf	SRX475006
Oryza	O. punctata	Leaf	SRX472098
Oryza	O. brachyantha	Leaf	SRX475011
Lecomtella	L. perrieri	Leaf	SRX472913
Reference
Stein, J.C., Yu, Y., Copetti, D. et al. Genomes of 13 domesticated and wild rice relatives highlight genetic conservation, turnover and innovation across the genus Oryza. Nat Genet 50, 285–296 (2018). https://doi.org/10.1038/s41588-018-0040-0
